# Supplementary material for: Incidence of community-acquired pneumonia among adults between 2016 and 2023: an observational cohort study
Source: Epidemiol Infect. 2026 Jan 6;154:e15. doi: 10.1017/S0950268825100897 (PMC12835933; doi:10.1017/S0950268825100897)
Supplement: Wang et al. supplementary material [file S0950268825100897sup001.zip]

Archive with 8 entries (8 files):
- Figure S1-1016.pdf
- FS2.pdf
- FS3.pdf
- FS4.pdf
- FS5.pdf
- FS6.pdf
- FS7.pdf
- Supplementary materials-clean.docx
